# Supplementary material for: Pan-Cancer Analysis and Validation Reveals that D-Dimer-Related Genes are Prognostic and Downregulate CD8+ T Cells via TGF-Beta Signaling in Gastric Cancer
Source: Front Mol Biosci. 2022 Feb 22;9:790706. doi: 10.3389/fmolb.2022.790706 (PMC8902139; doi:10.3389/fmolb.2022.790706)
Supplement: Supplementary file 1 [file Table3.XLSX]

## Sheet: Sheet1
sample name	F3 2^（-△△CT）	F5 2^（-△△CT）
D09A8120	1.04972	0.533416
D09A9664	0.300062	0.248273
D09A6311	0.854607	32.2971
D09A7825	0.248847	0.46544
D09A7957	0.83702	50.0975
D09A9616	0.68302	0.474123
D09B0447	1.7411	0.566442
D09B0793	3.47417	1.3692
D09B0868	3.52266	1.52626
D09A6474	2.62685	2.14355
D09A6988	0.274841	0.278677
D09A8720	1.41421	6.9163
D09A8715	0.569066	0.189465
D09B0866	5.06303	1.42734
D09B0408	4.54202	1.47768
D09B0786	0.011023	N/A
D09A6331	0.439317	0.0179899
D09A7540	0.726986	0.0554245
D09A8505	0.104627	0.52003
D09B0804	1.93187	6.46806
D09B0836	6.58873	4.95883
D09A6989	2.56093	1.54756
D09A7537	6.85267	8.05564
D09A9618	2.42279	4.15064
D09B0440	2.76383	0.354371
D09B0859	0.50698	1.02574
D09A6304	0.289172	160.526
D09A8540C	2.41162	1.91853
D09A7256	0.304251	0.464366
D09A7955	2.93494	1.47087
