# Supplementary material for: Pan-Cancer Analysis and Validation Reveals that D-Dimer-Related Genes are Prognostic and Downregulate CD8+ T Cells via TGF-Beta Signaling in Gastric Cancer
Source: Front Mol Biosci. 2022 Feb 22;9:790706. doi: 10.3389/fmolb.2022.790706 (PMC8902139; doi:10.3389/fmolb.2022.790706)
Supplement: Supplementary file 2 [file Table4.XLSX]

## Sheet: Sheet1
F5 Gene set name	NES	NOM p-value	FDR q-value
HALLMARK_HEDGEHOG_SIGNALING	1.43508	0.0877944	1
HALLMARK_ESTROGEN_RESPONSE_EARLY	1.30865	0.113503	1
HALLMARK_ANGIOGENESIS	1.26392	0.214286	1
HALLMARK_PROTEIN_SECRETION	1.26352	0.235043	0.96644
HALLMARK_COAGULATION	1.20127	0.246032	0.96334
HALLMARK_UV_RESPONSE_DN	1.19108	0.273684	0.828226
HALLMARK_PANCREAS_BETA_CELLS	1.19021	0.268102	0.71102
HALLMARK_TGF_BETA_SIGNALING	1.1749	0.249485	0.653473
HALLMARK_CHOLESTEROL_HOMEOSTASIS	1.15943	0.271784	0.611607
HALLMARK_NOTCH_SIGNALING	1.10521	0.309474	0.654637
HALLMARK_BILE_ACID_METABOLISM	1.09358	0.319106	0.615003
HALLMARK_KRAS_SIGNALING_DN	1.06284	0.341176	0.616897
HALLMARK_ESTROGEN_RESPONSE_LATE	1.04331	0.390805	0.600284
HALLMARK_APICAL_JUNCTION	1.00252	0.431174	0.630705
HALLMARK_XENOBIOTIC_METABOLISM	0.956075	0.492278	0.66416
HALLMARK_MYOGENESIS	0.904432	0.527197	0.710173
HALLMARK_ANDROGEN_RESPONSE	0.872221	0.612	0.722982
HALLMARK_KRAS_SIGNALING_UP	0.807479	0.748	0.790428
HALLMARK_MITOTIC_SPINDLE	0.784297	0.679592	0.784233
HALLMARK_WNT_BETA_CATENIN_SIGNALING	0.703311	0.835073	0.859175
HALLMARK_EPITHELIAL_MESENCHYMAL_TRANSITION	0.666406	0.764463	0.858671
